# Supplementary material for: Newcastle disease virus induces degradation of folliculin to regulate host cell energy metabolism and facilitate viral replication
Source: Poult Sci. 2025 May 23;104(8):105314. doi: 10.1016/j.psj.2025.105314 (PMC12164175; doi:10.1016/j.psj.2025.105314)
Supplement: Supplementary file 1 [file mmc1.zip]

Archive with 1 entries (1 files):
- Supplementary figure.pptx
